# Supplementary material for: Integrative “Omic” Analysis for Tamoxifen Sensitivity through Cell Based Models
Source: PLoS One. 2014 Apr 3;9(4):e93420. doi: 10.1371/journal.pone.0093420 (PMC3974759; doi:10.1371/journal.pone.0093420)
Supplement: Table S1 — 141 unique associations of SNPs, miRNA and mRNA expressions that are significantly related to endoxifen sensitivity. (XLS) [file pone.0093420.s002.xls]

## Sheet: supplemenary table 1
Supplementay Table 1 141 unique associations of SNPs, miRNA and mRNA expressions that are significantly related to endoxifen sensitivity
Phenotype	SNP	miRNA	gene	P-S1	P-S2	P-S3	P-S4	P-S5	P-S6
7 μM	rs10015634	hsa-miR-22	VEGFA	0.00274555	0.00119591	2.77679e-05	0.0001	0.01936	2.818e-05
7 μM	rs10015634	hsa-miR-516a-5p	STC2	0.00610755	0.0116893	5.81922e-05	0.0001	0.03882	2.818e-05
7 μM	rs10174928	hsa-miR-22	SLC43A1	0.00465615	0.00119591	6.94324e-07	2e-05	0.002106	3.273e-05
7 μM	rs10180000	hsa-miR-22	SLC43A1	0.00465615	0.00119591	6.94324e-07	0.0001	0.003216	7.984e-05
5 μM	rs10485694	hsa-miR-22	LGMN	0.0364748	0.00470798	2.5612e-06	8e-05	0.004108	3.644e-05
5 μM	rs10519064	hsa-miR-106a	RUFY4	7.98076e-05	0.00170818	5.48349e-05	4e-06	0.02405	5.548e-05
5 μM	rs10519064	hsa-miR-22	LY9	0.048577	0.00470798	7.28231e-05	0.0001	0.003547	5.548e-05
5 μM	rs10519064	hsa-miR-25	RUFY4	7.98076e-05	0.0143519	5.86447e-05	4e-06	0.01061	5.548e-05
5 μM	rs10519064	hsa-miR-339-5p	RUFY4	7.98076e-05	0.00504201	7.90077e-05	4e-06	0.01938	5.548e-05
5 μM	rs10519064	hsa-miR-93	RUFY4	7.98076e-05	0.00327612	1.59642e-05	4e-06	0.01995	5.548e-05
5 μM	rs10737632	hsa-miR-106a	SEMA4B	0.0052024	0.00170818	7.27572e-06	8e-05	0.008542	2.897e-05
5 μM	rs10737632	hsa-miR-130b	SEMA4B	0.0052024	0.000772713	3.832e-05	8e-05	0.0009899	2.897e-05
5 μM	rs10737632	hsa-miR-17	SEMA4B	0.0052024	0.00135869	5.53637e-05	8e-05	0.006813	2.897e-05
5 μM	rs10737632	hsa-miR-18a	SEMA4B	0.0052024	0.000686387	3.18289e-05	8e-05	0.001167	2.897e-05
5 μM	rs10737632	hsa-miR-18b	SEMA4B	0.0052024	0.000589114	7.91392e-05	8e-05	0.01769	2.897e-05
5 μM	rs10737632	hsa-miR-20a	SEMA4B	0.0052024	0.00135225	8.93656e-06	8e-05	0.008864	2.897e-05
5 μM	rs10737632	hsa-miR-20b	SEMA4B	0.0052024	0.00696101	2.30359e-06	8e-05	0.01318	2.897e-05
7 μM	rs10753284	hsa-miR-106a	SEMA4B	0.000911532	0.000258567	7.27572e-06	3e-05	0.0224	3.069e-05
7 μM	rs10753284	hsa-miR-106b	SEMA4B	0.000911532	4.85357e-05	9.06008e-06	3e-05	0.002218	3.069e-05
7 μM	rs10753284	hsa-miR-130b	SEMA4B	0.000911532	0.000278519	3.832e-05	3e-05	0.003169	3.069e-05
7 μM	rs10753284	hsa-miR-18a	SEMA4B	0.000911532	9.21224e-05	3.18289e-05	3e-05	0.002387	3.069e-05
7 μM	rs10753284	hsa-miR-18b	SEMA4B	0.000911532	2.2097e-05	7.91392e-05	3e-05	0.005934	3.069e-05
7 μM	rs10753284	hsa-miR-20a	SEMA4B	0.000911532	0.000279274	8.93656e-06	3e-05	0.01817	3.069e-05
7 μM	rs10753284	hsa-miR-20b	SEMA4B	0.000911532	0.00311702	2.30359e-06	3e-05	0.04568	3.069e-05
7 μM	rs10931340	hsa-miR-22	SLC43A1	0.00465615	0.00119591	6.94324e-07	3e-05	0.001213	2.966e-05
10 μM	rs1093303	hsa-miR-198	ALDH2	0.0114316	0.00090589	7.11044e-05	3e-05	0.00504	1.243e-05
10 μM	rs1093303	hsa-miR-519e*	ALDH2	0.0114316	0.00461874	6.49849e-05	3e-05	0.01586	1.243e-05
10 μM	rs1093303	hsa-miR-519e*	MAPK1	0.02172	0.00461874	3.763e-05	8e-05	0.01586	1.243e-05
10 μM	rs11032894	hsa-miR-22	ALDOC	0.00978773	0.00470798	8.63462e-05	6e-05	0.002693	9.417e-05
10 μM	rs11032895	hsa-miR-22	ALDOC	0.00978773	0.00470798	8.63462e-05	0.0001	0.004566	5.112e-05
7,10 μM	rs11090892	hsa-miR-22	NAB2	0.00212245	0.00119591	2.77385e-05	1e-05	0.01507	7.55e-06
7 μM	rs11090892	hsa-miR-768-3p	NAB2	0.00212245	0.0432196	4.10268e-06	1e-05	0.007537	7.55e-06
7 μM	rs11714434	hsa-miR-20b	ITGB7	0.000462489	0.00311702	8.17176e-05	2e-05	0.03138	2.327e-05
7 μM	rs11884423	hsa-miR-22	SLC43A1	0.00465615	0.00119591	6.94324e-07	3e-05	0.001213	2.966e-05
7 μM	rs12025200	hsa-miR-106a	SEMA4B	0.000911532	0.000258567	7.27572e-06	2e-05	0.02249	4.55e-05
7 μM	rs12025200	hsa-miR-106b	SEMA4B	0.000911532	4.85357e-05	9.06008e-06	2e-05	0.003644	4.55e-05
7 μM	rs12025200	hsa-miR-130b	SEMA4B	0.000911532	0.000278519	3.832e-05	2e-05	0.003868	4.55e-05
7 μM	rs12025200	hsa-miR-17	SEMA4B	0.000911532	0.000198491	5.53637e-05	2e-05	0.0468	4.55e-05
7 μM	rs12025200	hsa-miR-18a	SEMA4B	0.000911532	9.21224e-05	3.18289e-05	2e-05	0.001523	4.55e-05
7 μM	rs12025200	hsa-miR-18b	SEMA4B	0.000911532	2.2097e-05	7.91392e-05	2e-05	0.005574	4.55e-05
7 μM	rs12025200	hsa-miR-20a	SEMA4B	0.000911532	0.000279274	8.93656e-06	2e-05	0.01822	4.55e-05
7 μM	rs12408606	hsa-miR-22	EGR3	0.030186	0.00119591	9.88393e-08	4e-05	0.004433	6.342e-05
10 μM	rs12915737	hsa-let-7i	FURIN	0.0310891	0.00659328	1.60494e-06	2e-05	0.001568	5.641e-06
10 μM	rs12915737	hsa-miR-181a	FURIN	0.0310891	0.0156756	3.02914e-05	2e-05	2.706e-05	5.641e-06
10 μM	rs12915737	hsa-miR-181a	LARGE	0.0155762	0.0156756	1.95995e-05	9e-05	2.706e-05	5.641e-06
10 μM	rs12915737	hsa-miR-181b	FURIN	0.0310891	0.0197924	3.20632e-05	2e-05	2.59e-05	5.641e-06
10 μM	rs12915737	hsa-miR-181b	LARGE	0.0155762	0.0197924	6.73914e-05	9e-05	2.59e-05	5.641e-06
10 μM	rs12915737	hsa-miR-363	FURIN	0.0310891	0.00198696	2.32978e-06	2e-05	0.0003129	5.641e-06
10 μM	rs12915737	hsa-miR-363	LARGE	0.0155762	0.00198696	1.07e-05	9e-05	0.0003129	5.641e-06
10 μM	rs12915737	hsa-miR-551b	CD69	0.00126961	0.00605983	9.86704e-06	8e-05	0.01946	5.641e-06
7 μM	rs1324115	hsa-miR-106b	RUFY4	0.000148854	4.85357e-05	6.31157e-06	0.0001	0.03639	5.604e-05
7 μM	rs1324115	hsa-miR-130b	RUFY4	0.000148854	0.000278519	1.32048e-05	0.0001	0.03662	5.604e-05
7 μM	rs1324115	hsa-miR-15a	RUFY4	0.000148854	0.0145219	9.09725e-06	0.0001	0.04986	5.604e-05
7 μM	rs1324115	hsa-miR-15b	RUFY4	0.000148854	0.0416988	1.9481e-05	0.0001	0.02259	5.604e-05
7 μM	rs1324115	hsa-miR-32	RUFY4	0.000148854	0.000401901	9.62285e-06	0.0001	0.01342	5.604e-05
7 μM	rs1338862	hsa-miR-106a	RUFY4	7.98076e-05	0.00170818	5.48349e-05	0.0001	0.01722	2.679e-05
7 μM	rs1338862	hsa-miR-130b	RUFY4	7.98076e-05	0.000772713	1.32048e-05	0.0001	0.0001476	2.679e-05
7 μM	rs1338862	hsa-miR-25	RUFY4	7.98076e-05	0.0143519	5.86447e-05	0.0001	0.006243	2.679e-05
7 μM	rs1338862	hsa-miR-32	RUFY4	7.98076e-05	0.000962589	9.62285e-06	0.0001	0.003048	2.679e-05
7 μM	rs1338862	hsa-miR-339-5p	RUFY4	7.98076e-05	0.00504201	7.90077e-05	0.0001	0.005983	2.679e-05
7 μM	rs1338862	hsa-miR-93	RUFY4	7.98076e-05	0.00327612	1.59642e-05	0.0001	0.01378	2.679e-05
7 μM	rs13388746	hsa-miR-22	SLC43A1	0.00465615	0.00119591	6.94324e-07	1e-05	0.002268	2.162e-05
7 μM	rs1365608	hsa-miR-342-3p	CALR	0.0327029	0.000993416	1.07405e-05	4e-05	0.002007	8.238e-05
7 μM	rs1439884	hsa-miR-22	SLC43A1	0.00465615	0.00119591	6.94324e-07	3e-05	0.001213	2.966e-05
7 μM	rs1487139	hsa-miR-339-5p	PI4K2A	0.0260045	0.00504201	8.045e-05	0.0001	0.01216	5.093e-05
7 μM	rs1498230	hsa-miR-106a	SEMA4B	0.000911532	0.000258567	7.27572e-06	2e-05	0.02524	4.935e-05
7 μM	rs1498230	hsa-miR-106b	SEMA4B	0.000911532	4.85357e-05	9.06008e-06	2e-05	0.001499	4.935e-05
7 μM	rs1498230	hsa-miR-130b	SEMA4B	0.000911532	0.000278519	3.832e-05	2e-05	0.003858	4.935e-05
7 μM	rs1498230	hsa-miR-18a	SEMA4B	0.000911532	9.21224e-05	3.18289e-05	2e-05	0.002586	4.935e-05
7 μM	rs1498230	hsa-miR-18b	SEMA4B	0.000911532	2.2097e-05	7.91392e-05	2e-05	0.006499	4.935e-05
7 μM	rs1498230	hsa-miR-20a	SEMA4B	0.000911532	0.000279274	8.93656e-06	2e-05	0.01997	4.935e-05
7 μM	rs1498230	hsa-miR-20b	SEMA4B	0.000911532	0.00311702	2.30359e-06	2e-05	0.04223	4.935e-05
10 μM	rs17104213	hsa-miR-181a	AMPD3	0.0401729	0.0156756	3.70491e-05	3e-06	0.04284	6.373e-05
10 μM	rs17104213	hsa-miR-181a	GPR114	0.0105503	0.0156756	1.90833e-06	9e-05	0.04284	6.373e-05
10 μM	rs17104213	hsa-miR-181a	SETBP1	0.0276579	0.0156756	7.1359e-09	5e-05	0.04284	6.373e-05
10 μM	rs17104213	hsa-miR-181b	GPR114	0.0105503	0.0197924	1.17712e-05	9e-05	0.03162	6.373e-05
10 μM	rs17104213	hsa-miR-181b	SETBP1	0.0276579	0.0197924	1.81115e-07	5e-05	0.03162	6.373e-05
10 μM	rs17104213	hsa-miR-363	AMPD3	0.0401729	0.00198696	1.91249e-05	3e-06	0.04289	6.373e-05
10 μM	rs17104213	hsa-miR-363	GPR114	0.0105503	0.00198696	7.69287e-06	9e-05	0.04289	6.373e-05
10 μM	rs1725935	hsa-miR-130b	RUFY4	7.98076e-05	0.000772713	1.32048e-05	0.0001	0.04501	8.603e-05
3 μM	rs2020324	hsa-miR-18a	ITM2B	0.0396	0.00918	4.9e-05	2e-05	0.03568	8.11e-05
3 μM	rs2020324	hsa-miR-342-3p	ITM2B	0.0396	0.029	5.3e-07	2e-05	0.01894	8.11e-05
3 μM	rs2020324	hsa-miR-342-3p	MAPKAP1	0.00377	0.029	8.6e-07	0.0001	0.01894	8.11e-05
7 μM	rs234886	hsa-miR-342-3p	VCP	0.00912516	0.000993416	7.25352e-05	0.0001	0.0004138	6.575e-05
10 μM	rs2683806	hsa-miR-181a	EHD1	0.0377885	0.0156756	7.01053e-06	0.0001	0.04449	2.969e-05
10 μM	rs2683806	hsa-miR-20b	EHD1	0.0377885	2.15806e-05	3.80065e-08	0.0001	0.03163	2.969e-05
10 μM	rs2683806	hsa-miR-339-5p	EHD1	0.0377885	0.000396121	5.54538e-05	0.0001	0.02429	2.969e-05
3 μM	rs2768714	hsa-miR-106b	CTSA	0.00041	0.0116	4.7e-07	2e-05	0.011	7.62e-05
3 μM	rs2768714	hsa-miR-130b	CTSA	0.00041	0.0297	7.3e-05	2e-05	0.02415	7.62e-05
3 μM	rs2768714	hsa-miR-18a	CTSA	0.00041	0.00918	6.3e-05	2e-05	0.04345	7.62e-05
3 μM	rs4073942	hsa-miR-106b*	TNFAIP2	0.00265018	0.0124707	1.1901e-05	9e-05	0.01801	9.322e-05
10 μM	rs4386686	hsa-let-7i	EHD1	0.0377885	0.00659328	7.32415e-05	4e-05	0.02047	7.297e-05
10 μM	rs4386686	hsa-let-7i	TRAF1	0.01535	0.00659328	6.26079e-05	3e-05	0.02047	7.297e-05
10 μM	rs4386686	hsa-miR-20b	EHD1	0.0377885	2.15806e-05	3.80065e-08	4e-05	0.01135	7.297e-05
10 μM	rs4386686	hsa-miR-363	EHD1	0.0377885	0.00198696	5.83351e-08	4e-05	0.04989	7.297e-05
10 μM	rs4700416	hsa-let-7i	EHD1	0.0377885	0.00659328	7.32415e-05	4e-05	0.02047	7.297e-05
10 μM	rs4700416	hsa-let-7i	TRAF1	0.01535	0.00659328	6.26079e-05	3e-05	0.02047	7.297e-05
10 μM	rs4700416	hsa-miR-20b	EHD1	0.0377885	2.15806e-05	3.80065e-08	4e-05	0.01135	7.297e-05
10 μM	rs4700416	hsa-miR-363	EHD1	0.0377885	0.00198696	5.83351e-08	4e-05	0.04989	7.297e-05
7 μM	rs4949528	hsa-miR-106a	SEMA4B	0.000911532	0.000258567	7.27572e-06	2e-05	0.02524	4.935e-05
7 μM	rs4949528	hsa-miR-106b	SEMA4B	0.000911532	4.85357e-05	9.06008e-06	2e-05	0.001499	4.935e-05
7 μM	rs4949528	hsa-miR-130b	SEMA4B	0.000911532	0.000278519	3.832e-05	2e-05	0.003858	4.935e-05
7 μM	rs4949528	hsa-miR-18a	SEMA4B	0.000911532	9.21224e-05	3.18289e-05	2e-05	0.002586	4.935e-05
7 μM	rs4949528	hsa-miR-18b	SEMA4B	0.000911532	2.2097e-05	7.91392e-05	2e-05	0.006499	4.935e-05
7 μM	rs4949528	hsa-miR-20a	SEMA4B	0.000911532	0.000279274	8.93656e-06	2e-05	0.01997	4.935e-05
7 μM	rs4949528	hsa-miR-20b	SEMA4B	0.000911532	0.00311702	2.30359e-06	2e-05	0.04223	4.935e-05
5, 7 μM	rs512616	hsa-miR-22	UAP1L1	0.00139019	0.00119591	1.28775e-05	2e-05	0.02798	1.518e-06
7 μM	rs538607	hsa-miR-22	UAP1L1	0.00139019	0.00119591	1.28775e-05	6e-05	0.008935	2.241e-05
7 μM	rs577370	hsa-miR-22	UAP1L1	0.00139019	0.00119591	1.28775e-05	6e-05	0.008935	2.241e-05
7 μM	rs6434267	hsa-miR-22	SLC43A1	0.00465615	0.00119591	6.94324e-07	3e-05	0.001213	2.966e-05
10 μM	rs6782495	hsa-miR-363	CLYBL	0.0439085	0.00198696	7.26736e-05	2e-05	0.03442	2.377e-05
7 μM	rs6811821	hsa-miR-22	VEGFA	0.00274555	0.00119591	2.77679e-05	0.0001	0.01936	2.818e-05
7 μM	rs6811821	hsa-miR-516a-5p	STC2	0.00610755	0.0116893	5.81922e-05	0.0001	0.03882	2.818e-05
10 μM	rs6830145	hsa-miR-20b	ACP2	0.00202126	2.15806e-05	5.44485e-06	0.0001	0.003079	4.121e-05
10 μM	rs7108618	hsa-miR-22	SLC43A1	0.00804203	0.00470798	6.94324e-07	7e-05	0.003216	2.053e-05
7 μM	rs7593215	hsa-miR-22	SLC43A1	0.00465615	0.00119591	6.94324e-07	2e-05	0.002106	3.273e-05
7 μM	rs7700034	hsa-miR-516a-5p	STC2	0.00610755	0.0116893	5.81922e-05	6e-05	0.04458	4.745e-05
5, 7 μM	rs7984552	hsa-miR-15b	TNFAIP2	0.00466793	0.0416988	7.0823e-07	0.0001	0.04347	4.386e-05
7 μM	rs8027451	hsa-miR-25	RUFY4	7.98076e-05	0.0143519	5.86447e-05	6e-05	0.01405	1.617e-05
5, 7 μM	rs8050856	hsa-miR-1	NR4A1	0.0101369	0.00269635	1.62055e-05	5e-06	0.002848	3.669e-05
5, 7 μM	rs8050856	hsa-miR-106a	RUFY4	0.000148854	0.000258567	5.48349e-05	0.0001	0.0001528	3.669e-05
7 μM	rs8050856	hsa-miR-106b	RUFY4	0.000148854	4.85357e-05	6.31157e-06	0.0001	0.02002	3.669e-05
5, 7 μM	rs8050856	hsa-miR-130b	RUFY4	7.98076e-05	0.000772713	1.32048e-05	0.0001	0.001799	8.131e-05
5, 7 μM	rs8050856	hsa-miR-15b	RUFY4	7.98076e-05	0.0159521	1.9481e-05	0.0001	0.03014	8.131e-05
7 μM	rs8050856	hsa-miR-22	EGR3	0.030186	0.00119591	9.88393e-08	9e-05	7.685e-05	3.669e-05
7 μM	rs8050856	hsa-miR-22	LGMN	0.0364748	0.00470798	2.5612e-06	5e-07	7.685e-05	8.131e-05
5, 7 μM	rs8050856	hsa-miR-22	LY9	0.00969924	0.00119591	7.28231e-05	4e-06	7.685e-05	3.669e-05
5, 7 μM	rs8050856	hsa-miR-22	NR4A1	0.0418555	0.00470798	1.9458e-06	5e-06	7.685e-05	8.131e-05
5, 7 μM	rs8050856	hsa-miR-22	SLC25A37	0.00319272	0.00119591	2.35933e-05	1e-05	7.685e-05	3.669e-05
5, 7 μM	rs8050856	hsa-miR-22	SLC43A1	0.00804203	0.00470798	6.94324e-07	3e-07	7.685e-05	8.131e-05
5, 7 μM	rs8050856	hsa-miR-22	UAP1L1	0.00139019	0.00119591	1.28775e-05	0.0001	7.685e-05	3.669e-05
5, 7 μM	rs8050856	hsa-miR-22	VEGFA	0.00274555	0.00119591	2.77679e-05	4e-05	7.685e-05	3.669e-05
5, 7 μM	rs8050856	hsa-miR-25	RUFY4	7.98076e-05	0.0143519	5.86447e-05	0.0001	0.03798	8.131e-05
5, 7 μM	rs8050856	hsa-miR-665	TAGAP	0.0483534	0.00630533	2.14691e-05	2e-06	3.219e-05	3.669e-05
5, 7 μM	rs8050856	hsa-miR-765	NR4A1	0.0101369	0.000356946	5.0151e-05	5e-06	0.003136	3.669e-05
5, 7 μM	rs8050856	hsa-miR-93	RUFY4	7.98076e-05	0.00327612	1.59642e-05	0.0001	0.0009024	8.131e-05
5, 7 μM	rs8050856	hsa-miR-939	NR4A1	0.0101369	0.0276514	3.01694e-05	5e-06	0.00113	3.669e-05
10 μM	rs947847	hsa-miR-181b	FURIN	0.0310891	0.0197924	3.20632e-05	0.0001	0.03845	9.872e-05
10 μM	rs9749473	hsa-miR-22	UAP1L1	0.0022209	0.00470798	1.28775e-05	0.0001	0.03124	8.464e-05
10 μM	rs9749473	hsa-miR-22	VEGFA	0.0174919	0.00470798	2.77679e-05	8e-05	0.03124	8.464e-05
10 μM	rs9832290	hsa-miR-363	CLYBL	0.0439085	0.00198696	7.26736e-05	0.0001	0.02037	4.25e-06
Phenotype: cellular sensitivity with certain concentration of endoxifen treatment
SNP: SNP rs IDs
miRNA: microRNA names
gene: gene symbol of mRNA
p-S1: p-values of the associations of step 1 between endoxifen sensitivity and mRNA expression
p-S2: p-values of the associations of step 2 between endoxifen sensitivity and miRNA expression
p-S3: p-values of the associations of step 3 between mRNA and miRNA expressions
p-S4: p-values of the associations of step 4 between mRNA expression and SNP genotype
p-S5: p-values of the associations of step 5 between miRNA expression and SNP genotype
p-S6: p-values of the associations of step 6 between endoxifen sensitivity and SNP genotype
